# Supplementary material for: Sustainable Dengue Prevention and Management: Integrating Dengue Vaccination Strategies with Population Perspectives
Source: Vaccines (Basel). 2024 Feb 12;12(2):184. doi: 10.3390/vaccines12020184 (PMC10892244; doi:10.3390/vaccines12020184)
Supplement: Supplementary file 1 [file vaccines-12-00184-s001.zip]

Archive with 1 entries (1 files):
- vaccines-2818763-supplementary.pdf
